# Supplementary material for: Exploring the interplay of new energy vehicle enterprises, consumers, and government in the context of the "dual carbon" target: An evolutionary game and simulation analysis
Source: PLoS One. 2023 Sep 8;18(9):e0291175. doi: 10.1371/journal.pone.0291175 (PMC10490975; doi:10.1371/journal.pone.0291175)
Supplement: S1 Dataset — (ZIP) [file pone.0291175.s001.zip]

Archive with 30 entries (27 files):
- minimal data set/figures/Fig 9.tif
- minimal data set/figures/Fig 8.tif
- minimal data set/figures/Fig 7.tif
- minimal data set/figures/Fig 6.tif
- minimal data set/figures/Fig 5.tif
- minimal data set/figures/Fig 4.tif
- minimal data set/figures/Fig 3.tif
- minimal data set/figures/Fig 2.tif
- minimal data set/figures/Fig 13.tif
- minimal data set/figures/Fig 12.tif
- minimal data set/figures/Fig 11.tif
- minimal data set/figures/Fig 10.tif
- minimal data set/figures/Fig 1.tif
- minimal data set/
- minimal data set/MATLAB program codes/
- minimal data set/MATLAB program codes/Untitled1.m
- minimal data set/MATLAB program codes/Untitled111.m
- minimal data set/MATLAB program codes/Untitled2.m
- minimal data set/MATLAB program codes/Untitled222.m
- minimal data set/MATLAB program codes/Untitled3.m
- minimal data set/MATLAB program codes/Untitled4.m
- minimal data set/MATLAB program codes/Untitled5.m
- minimal data set/MATLAB program codes/Untitled6.m
- minimal data set/MATLAB program codes/Untitled7.m
- minimal data set/MATLAB program codes/Untitled8.m
- minimal data set/MATLAB program codes/Untitled9.m
- minimal data set/MATLAB program codes/matrix.m
- minimal data set/MATLAB program codes/nec.m
- minimal data set/MATLAB program codes/shiyan.m
- minimal data set/figures/
